# Supplementary material for: Receptor-Binding Domain Proteins of SARS-CoV-2 Variants Elicited Robust Antibody Responses Cross-Reacting with Wild-Type and Mutant Viruses in Mice
Source: Vaccines (Basel). 2021 Nov 24;9(12):1383. doi: 10.3390/vaccines9121383 (PMC8705015; doi:10.3390/vaccines9121383)
Supplement: Supplementary file 1 [file vaccines-09-01383-s001.zip]

Archive with 1 entries (1 files):
- vaccines-1445051-supplementary.pdf
